# Supplementary material for: Optimization of extraction conditions and determination of purine content in marine fish during boiling
Source: PeerJ. 2019 May 6;7:e6690. doi: 10.7717/peerj.6690 (PMC6507899; doi:10.7717/peerj.6690)
Supplement: Supplemental Information 1 [file peerj-07-6690-s001.xlsx]

## Sheet: Sheet1
	Adenine	Guanine	Hypoxanthine	Xanthine
	Peak area	Peak area	Peak area	Peak area
Scophthalmus maximus (dorsal muscles)	301465	248711	1691332	129506
	307480	262180	1764718	136329
	306994	247280	1688534	121908
Scophthalmus maximus (abdominal muscles)	325091	279544	1918652	125564
	332004	273451	1925729	121578
	318154	269696	1929553	120941
Scophthalmus maximus (skin)	616197	2195079	412611	55970
	594090	2109017	435900	55582
	610798	2165948	423508	57917
Scophthalmus maximus (viscera)	928494	833071	541691	143368
	942873	824233	556108	167046
	941660	869649	489222	151739
Scophthalmus maximus (eyes)	45	7079644	237252	0
	47	6834451	239199	0
	44	6914396	237303	0
Scomberomorus niphonius (dorsal muscles)	289074	251218	1497306	33654
	290318	223463	1414025	23691
	288641	241755	1499051	29552
Scomberomorus niphonius (abdominal muscles)	364050	296766	1346656	22906
	352743	346604	1378097	22519
	354438	301134	1354387	22544
Scomberomorus niphonius (skin)	457137	1092993	641023	28497
	492883	1087050	653671	32120
	476632	1007799	661544	30221
Scomberomorus niphonius (viscera)	807032	1500187	2121522	673579
	807682	1467833	2124777	674738
	807114	1493321	2127754	674421
Scomberomorus niphonius (eyes)	3411100	29779716	5137652	653127
	3409843	27443984	5160072	656527
	3298711	28053599	5052933	637182
Pleuronectiformes (dorsal muscles)	263044	183531	1093630	96889
	275645	194211	1020496	92899
	251175	194431	1033218	91332
Pleuronectiformes (abdominal muscles)	376236	715406	1351469	9088
	381519	718258	1327772	8115
	387420	714421	1361658	9044
Pleuronectiformes (skin)	205767	457711	819313	1678
	181897	393434	780779	2006
	196653	401164	801124	1955
Pleuronectiformes (viscera)	1668795	1759110	423997	294360
	1706222	1793080	423041	308706
	1674432	1775499	421664	301128
Pleuronectiformes (eyes)	1451660	9360809	3611635	14241
	1461491	9381863	3447295	19939
	1453287	9312214	3511754	17449
Sea catfish (dorsal muscles)	256688	192907	1096095	9093
	256645	192443	1095546	9099
	254655	192546	1093264	9064
Sea catfish (abdominal muscles)	197494	176116	678232	8207
	194665	176887	675870	8200
	198443	176998	673658	8231
Sea catfish (skin)	590609	860682	790261	64395
	609262	831435	790435	64887
	602033	812317	790556	64186
Sea catfish (viscera)	1236572	869745	633797	1310
	1236657	869455	633845	1311
	1238659	869477	633954	1324
Sea catfish (eyes)	511721	5426078	883186	157521
	511643	5427554	883542	157664
	511843	5428556	883964	157945
Sardinella (dorsal muscles)	206213	104806	1012306	49474
	206443	104778	1015366	49476
	206453	104537	1012655	49499
Sardinella (abdominal muscles)	328268	184898	1746358	69045
	328995	184776	1746994	69422
	328546	184994	1743885	69121
Sardinella (skin)	283746	1993533	1924883	162748
	283788	1993536	1916475	162885
	283264	1992436	1920253	162854
Sardinella (viscera)	1058067	1092732	1140011	347800
	1080022	1097265	1149657	347811
	1061011	1101433	1143254	346727
Sardinella (eyes)	638447	7772129	1248979	281001
	632864	7773425	1248677	281546
	638665	7778697	1248546	281213
Sphyraena (dorsal muscles)	262156	143616	1493293	10996
	262314	146324	1494435	10995
	263277	143776	1495344	10213
Sphyraena (abdominal muscles)	240235	561721	1366799	249697
	240332	564233	1377656	249546
	240312	563244	1366534	249436
Sphyraena (skin)	312728	6637261	1182509	92808
	312776	6634254	1182324	92314
	312756	6634254	1183241	92132
Sphyraena (viscera)	1803901	1750285	1883178	194080
	1800443	1710543	1884352	194536
	1813044	1711293	1884395	193442
Sphyraena (eyes)	467311	7610534	397139	102934
	494564	7611043	379324	102955
	437004	7605446	397422	102943
Anguillidae (dorsal muscles)	579455	162084	748816	10813
	579476	162779	748895	10844
	579466	163885	746599	10943
Anguillidae (abdominal muscles)	455119	195532	469147	0
	455647	195546	469577	0
	455386	195548	469644	0
Anguillidae (skin)	67847	307363	445267	79586
	67965	309443	457657	79854
	68413	307432	453544	79324
Anguillidae (viscera)	1904305	1653490	569958	39223
	1904533	1659943	569941	39332
	1907488	1659533	568853	39423
Anguillidae (eyes)	625654	8400947	503181	94800
	625443	8415464	503422	93455
	625865	8450234	504311	94766
Rajiformes (dorsal muscles)	209258	153289	774215	0
	209553	153244	774632	0
	209435	153754	774536	0
Rajiformes (abdominal muscles)	171285	87721	515129	0
	171445	88536	515664	0
	171978	87422	515342	0
Rajiformes (skin)	312716	926664	939068	17546
	312776	928643	939566	17532
	312856	926433	939054	17599
Rajiformes (viscera)	680322	651662	729878	127437
	687954	652775	724133	127664
	683442	652886	723144	127842
Rajiformes (eyes)	492008	4737388	1932949	79898
	493144	4738664	1943554	79800
	492455	4732539	1932466	78423
Trichiurus lepturus (muscles)	332641	303527	1840082	22456
	323063	300770	1836778	12369
	313226	301665	1832216	19554
Trichiurus lepturus (entrails)	194407	1329938	1027419	218899
	192933	1336303	1020792	233630
	193221	1327876	1021775	221665
Trichiurus lepturus (eyes)	2755763	8213932	1521402	934798
	2790450	8530794	1598503	923434
	2711426	8574948	1601931	932118
